# Supplementary material for: Identification of a New Role of miR-199a-5p as Factor Implied in Neuronal Damage: Decreasing the Expression of Its Target X-Linked Anti-Apoptotic Protein (XIAP) After SCI
Source: Int J Mol Sci. 2024 Nov 18;25(22):12374. doi: 10.3390/ijms252212374 (PMC11594351; doi:10.3390/ijms252212374)
Supplement: Supplementary file 1 [file ijms-25-12374-s001.zip]

Archive with 1 entries (1 files):
- ijms-3268829-supplementary.pdf
